# Supplementary material for: Machine Learning Model to Stratify the Risk of Lymph Node Metastasis for Early Gastric Cancer: A Single-Center Cohort Study
Source: Cancers (Basel). 2022 Feb 22;14(5):1121. doi: 10.3390/cancers14051121 (PMC8909118; doi:10.3390/cancers14051121)
Supplement: Supplementary file 1 [file cancers-14-01121-s001.zip]

Archive with 1 entries (1 files):
- cancers-1576945-supplementary.pdf
